# Supplementary material for: Parental Marital Satisfaction and Suicidal Behavior in Preadolescents and Adolescents: The Mediating Role of Positive Youth Development Attributes
Source: Int J Environ Res Public Health. 2026 Apr 7;23(4):468. doi: 10.3390/ijerph23040468 (PMC13117011; doi:10.3390/ijerph23040468)
Supplement: Supplementary file 1 [file ijerph-23-00468-s001.zip]

Archive with 1 entries (1 files):
- ijerph-4208453-supplementary.pdf
